# Supplementary material for: The risk of type 2 oral polio vaccine use in post-cessation outbreak response
Source: BMC Med. 2017 Oct 4;15:175. doi: 10.1186/s12916-017-0937-y (PMC5627419; doi:10.1186/s12916-017-0937-y)
Supplement: Additional file 1: — Supplemental Materials. (ZIP 2.67 mb) [file 12916_2017_937_MOESM1_ESM.zip]

Archive with 2 entries (2 files):
- KM_PostCessation_OPV_Supplement.docx
- Supplemental Table of Symbols.docx
